# Supplementary material for: Deficiency of Interleukin-15 Confers Resistance to Obesity by Diminishing Inflammation and Enhancing the Thermogenic Function of Adipose Tissues
Source: PLoS One. 2016 Sep 29;11(9):e0162995. doi: 10.1371/journal.pone.0162995 (PMC5042499; doi:10.1371/journal.pone.0162995)
Supplement: S1 Data — (XLSX) [file pone.0162995.s001.xlsx]

## Sheet: Fig. 1A
week	WT NCD											Il15−/− NCD								WT HFD									Il15−/− HFD
0	0	0	0	0	0	0	0	0	0	0	0	0	0	0	0	0	0	0	0	0	0	0	0	0	0	0	0	0	0	0	0	0	0
1	3.7234	2.04082	1.63044	1.5873	-3	1.8	2.3	-1.1	4.54545	3.81356	4.65116	7.61905	3.5533	9.09091	3.74332	-0.442478	-1.36364	1.26582	-1.17188	13.6364	4.11523	8.4507	4.73934	8.2	17.2	17.4312	18.2573	17.3913	1.02564	3.9604	3.80435	8.83721	1.6
2	7.44681	3.06122	2.17391	3.7037	1.8	7.7	1.3	2.8	11.7424	7.20339	8.52713	9.52381	7.61421	9.62567	8.55615	2.21239	1.36364	5.06329	1.95312	24.5454	19.3416	18.7793	14.6919	27.9	35.1	19.7248	24.4813	27.5362	7.17949	10.396	10.3261	16.7442	6.4
3	10.1064	5.61224	4.34783	5.29101	11.6	17.9	15.5	11.6	7.95455	2.9661	8.52713	20.4762	14.7208	25.1337	17.1123	2.65487	4.09091	6.75106	2.73438	37.7273	30.4527	28.169	17.5356	46.8	51.3	31.6514	32.7801	39.6135	10.7692	14.8515	17.3913	24.6512	16.8
4	17.0213	9.69388	6.52174	8.46561	15.5	22.8	22.8	16.9	14.7727	8.47458	11.2403	24.2857	18.2741	32.0856	20.8556	7.52212	5	8.43882	5.46875	48.1818	42.7984	34.7418	26.0663	58.5	64.8	42.2018	44.8133	50.7246	14.8718	20.297	18.4783	29.3023	27.2
5	21.2766	12.7551	11.9565	13.7566	18.4	28.6	28.1	22.8	15.1515	8.47458	13.5659	30	23.3502	36.3636	27.2727	8.84956	10.9091	15.1899	8.20312	56.3636	54.321	39.9061	36.4929	71.5	70.6	46.789	51.4523	62.3188	20	22.7723	22.8261	35.8139	34.4
6	23.4043	14.7959	14.1304	19.0476	22.3	32.5	31.1	26.2	20.0758	10.5932	15.5039	33.3333	27.4112	41.1765	32.0856	12.3894	11.8182	15.1899	10.9375	66.8182	59.2593	49.2958	42.654	83.6	83.6	53.6697	65.1452	71.0145	24.1026	29.2079	29.8913	41.8605	40.4
7	25	15.3061	17.3913	17.9894	23.3	33.5	32	27.2	23.1061	13.1356	20.5426	33.3333	27.4112	42.246	32.6203	14.1593	15	17.2996	9.76562	76.8182	69.1358	56.8075	51.6588	95.3	95.3	63.7615	79.2531	83.5749	31.7949	33.6634	33.6957	50.2326	50
8	27.6596	17.8571	20.1087	20.6349	24.5	34.7	33.3	28.4	26.1364	15.2542	20.9302	34.2857	26.9035	45.4545	32.6203	17.6991	19.5454	18.5654	11.7188	88.6364	80.6584	66.1972	61.6114	107	107	71.5596	86.722	92.7536	39.4872	39.8515	37.5	56.0465	56.8
9	32.4468	19.3878	20.6522	24.8677	25	35.2	33.7	28.9	26.1364	15.2542	24.031	35.2381	26.3959	48.6631	31.5508	18.5841	22.2727	24.4726	14.8438	96.3636	88.8889	76.9953	73.9337	112.8	112.8	83.945	95.4357	106.28	48.718	43.5644	40.2174	65.5814	66.8
10	34.0425	21.9388	23.3696	28.5714	21.3	41.3	36.4	26.7	26.8939	17.3729	26.7442	39.0476	29.4416	50.2674	33.6898	20.7965	23.1818	26.5823	16.4062	101.818	97.5309	88.7324	87.6777	118.2	80	84.4037	96.6805	113.527	56.9231	49.0099	48.3696	69.3023	70
11	35.1064	24.4898	27.1739	31.2169	19.9	44.7	40.3	32	28.7879	19.4915	28.2946	42.8571	33.5025	52.4064	36.8984	22.5664	24.0909	27.8481	18.75	104.546	104.115	97.6526	98.1043	114.1	118.2	84.4037	97.9253	120.29	65.641	59.901	55.9783	71.6279	73.2
12	36.1702	28.5714	30.4348	34.3915	21.8	39.3	43.2	35	30.303	22.0339	29.845	46.1905	37.0558	54.5455	38.5027	23.0088	23.1818	26.1603	19.9219	103.636	108.231	105.164	106.161	111.9	116.8	88.9908	104.149	126.087	69.2308	61.8812	57.6087	72.093	79.6
13	37.234	31.1225	33.6957	37.5661	26.2	44.7	49.1	42.8	30.303	22.0339	29.845	49.5238	40.1015	56.1497	42.246	23.8938	25.9091	27.0042	21.0938	104.091	111.111	109.39	113.27	113.2	120	101.376	107.884	134.783	74.8718	67.8218	64.1304	74.4186	85.6
14	36.1702	30.102	33.6957	37.5661	26.2	44.7	49.1	42.8	31.4394	18.6441	24.4186	49.0476	42.132	55.615	43.8503	26.1062	28.1818	31.6456	22.6562	107.273	111.934	112.207	115.64	115	123	114.22	113.693	142.029	78.4615	70.7921	66.8478	78.6047	94.8
15	36.7021	30.102	34.2391	37.5661	26.2	44.7	49.1	42.8	32.9545	21.6102	30.6202	49.0476	41.6244	55.615	43.3155	30.531	31.3636	37.5527	27.3438	110	114.815	115.023	118.483	118	125	122.018	113.693	142.029	82.0513	73.7624	69.5652	81.8605	93.6

## Sheet: Fig. 1B
	WT NCD											Il15−/− NCD								WT HFD												Il15−/− HFD
Ret	0.1433	0.0445	0.1076	0.1569	0.1271	0.3841	0.3283	0.1926	0.5968	0.205	0.4159	0.1848	0.0776	0.1019	0.073	0.3898	0.3905	0.2139	0.2561	1.1346	1.3686	1.24	1.1587	0.928	1.2581	0.8904	1.461	1.5353	1.4511	1.7104	2.1449	0.6955	0.4727	0.572	0.6729	0.8413
Epi	0.5989	0.2982	0.4123	0.4966	0.4257	0.9208	1.0955	0.7382	1.2752		0.9689	0.654	0.3664	0.5048	0.4145	0.9925	0.9684	0.6834	0.632	1.6484	1.3239	2.6787	1.7953	1.5993	1.445	1.5527	1.5163	1.5947	1.7395	1.6949	1.3997	1.3132	1.343	2.095	2.0739
Mes	0.2226	0.0966	0.1706	0.188	0.1871	0.3753	0.3406	0.2165	0.3656	0.2493	0.3823	0.257	0.0721	0.1333	0.1259	0.3239	0.344	0.2867	0.2373	1.6292	1.5688	1.5161	1.4766	1.2483	1.3582	1.263	1.2162	1.6998	1.7954	1.8696	1.8392	0.5159	0.263	0.3384	0.4926
Ing	0.2275	0.2055	0.2545	0.176	0.2153	0.8537	0.3067	0.2119	0.4641	0.1648	0.4503	0.344	0.1071	0.2321	0.1873	0.3476	0.241	0.1763	0.1938	3.1744	2.4713	2.9349	2.3294	2.2144	2.9011	2.5891	3.0865	3.2606	3.2157	3.5722	3.4555	0.502	0.5097	1.2229	1.5027
BAT	0.0753	0.1135	0.0772	0.0674	0.0734	0.1335	0.0829	0.0694	0.128	0.0676	0.1064		0.0741	0.0542	0.0581	0.0828		0.0695	0.0664	0.1482	0.2101	0.1811	0.2101	0.2247	0.2689	0.1919	0.2588	0.2541	0.1989	0.2385	0.2354	0.0642	0.0748	0.0588	0.0698
	WT NCD											Il15−/− NCD								WT HFD												Il15−/− HFD
VAT	3.77	1.56	2.76	3.19	2.61	5.47	5.99	3.68	6.42	1.62	5.34	3.4	1.79	2.68	2.27	5.39	5.37	4.1	4.18	9.92	8.51	12.16	9.95	8.56	8.04	8.53	10.67	9.68	10.85	10.53	10.88	3.62	6	7.62	3.13
SAT	0.89	0.73	1.02	0.67	0.76	2.78	1.04	0.68	1.33	0.59	1.36	1.07	0.37	0.84	0.69	1.1	0.76	0.61	0.72	7.14	4.94	6.57	5.23	5.02	5.75	5.96	7.85	6.53	7	7.13	6.98		1.47	1.72	3.28
BAT	0.294026	0.403915	0.3088	0.255885	0.259089	0.434429	0.28159	0.22265				0.331469	0.25649	0.196519	0.215026						0.419613	0.405236	0.472029	0.509177	0.532581	0.44186	0.658189	0.509219	0.432862	0.476048	0.475556	0.191585	0.219162	0.198917	0.187232

## Sheet: Fig. 1C
Epi	0-30	30-60	60-90	90-120	120-160
WT NCD	3	50	39	7	1
Il15−/− NCD	5	74	18	3	0
WT HFD	1	25	30	29	15
Il15−/− HFD	7	59	29	5	0
Retro	30-60	60-90	90-120	120-160	160-240
WT NCD	17.5926	5.55556	1.85185	0.925926	0
Il15−/− NCD	19.7879	10.7014	5.97734	1.0846	0
WT HFD	15.5531	14.6769	16.2103	14.4578	39.1019
Il15−/− HFD	24.3785	16.8404	13.6327	12.8308	32.3176
Ing	0-30 μm	30-60 μm	60-90 μm	90-120 μm	120-160 μm
WT NCD	8	77	13	2	0
Il15−/− NCD	13	76	11	0
WT HFD	0	15	38	34	13
Il15−/− HFD	0	26	39	33	2

## Sheet: Fig. 1D
WT NCD	Il15−/− NCD	WT HFD	Il15−/− HFD
1.451	1.0156	1.706	1.0698
0.9221	1.1048	2.2665	1.3675
0.7257	0.9561	1.467	0.9641
0.9677	1.0394	1.7033	0.9429
1.4573	1.4522	1.7692	1.9203
0.8019	1.3926	2.6303
1.1362	1.3595	1.8014
0.9862		2.4265
1.5116		2.5047
1.2885		2.074
		2.3054
		2.1877

## Sheet: Fig. 1E
cholesterol	WT NCD	Il15−/− NCD	WT HFD	Il15−/− HFD
	105.257	88.1143	192.114
	73.2571	106.4	152.114	91.5429
	123.543	93.8286	116.686	150.971
	92.6857	45.8286	120.114	98.4
	50.4		138.4
	40.1143		201.257
NEFA	WT NCD	Il15−/− NCD	WT HFD	Il15−/− HFD
	0.616193	0.878911	0.921901	0.783377
	0.224504	0.921901	0.644853	0.506329
	0.367805	0.315261	0.611416	0.520659
			0.79293
			0.659183
			0.979221
			0.945785

## Sheet: Fig. 2A
IPGTT	WT NCD											Il15−/− NCD											WT HFD										Il15−/− HFD
0			110.76								59.4	88				42.6	53.5	36	55.7	51.3			135.44	103.92	117.48	160.52	162	231						94.28	104.76	99.56	56.1		159.7	171.2
15		377.16	371.72	528.64	337	528.1	164.3	431.4	339.6	391.4	266.6	336.88	302.56		368.96	267.9	302.9	292	285.4	309.5	241.6	543.5	387.4	425.64	312.2	443.48	587.9	627.1	411.4	491.1	603	497.5	384	376.48	393.52	258.12	401.4	491.2	479.7	587.9
30		284.6	300.48		251.8	410.6	254.1	371.5	502.1	570.4	386.7	269.28	221.96	208.96	201.68	329.1	399.1	327	243.8	342.3	311.6	278.8	399	491.72		494.48	666.2	728.4	445.9	426.5	471.7			422.92	518.84	273.48	505
60	216.2		268.6	194.32	267.9	327.7	129.7	208	365.5	367.9	287.8	178	122.44	206.76	268.6	226.3	276.6	187	165.1	235.1	117	112.6		506.32	435.92	431.8	514.2	629.4						278.36	420.16	222.68		500.4
120	123.28	97.8	150.48	140.24		23.8		26.1	127.7	146.6	186.6	65.24					200.1	125.7	154.1	178.2	25.1	110.4	462	407.2	317	419.48	208	346.2	575	400.7	486.7	254.3		259.52		166.64		286.3

## Sheet: Fig. 2B
ITT	WT NCD											Il15−/− NCD											WT HFD										Il15−/− HFD
0	86.7629	81.1071	132.13										89.5152	120.975	89.5152								77.4459		148.337	74.2139							91.5596	98.3119	92.4037	117.725
15	132.13	71.1793	78.2792									76.465	76.465	71.0564	40.6887								96.324	122.965	98.2572	85.269							94.9358	91.5596	94.0917	74.6422
60	93.8628	55.5957	61.2515									46.0974	103.607	29.8219	41.7308								88.5009	91.0986	81.3725	77.4459							30.7156	50.1284	45.9083	38.3119

## Sheet: Fig. 3A
VO2 - NCD													VO2 - HFD
WT - Chow				KO - Chow				WT - Pair weight					WT- HFD				KO - HFD				WT - Pair weight
47.0806	49.0227	52.2101		51.2839	52.3937	50.275	56.2791	43.7384	48.2114	43.6273	43.7039		36.6878	42.1101	41.0293	36.7326	43.0819	51.5536	44.6555	45.0889	37.1792	35.9048	38.4745	40.3034
47.7193	59.4018	45.4004		48.0233	51.3173	48.9194	48.895	45.3113	55.3508	43.1508	43.9513		36.6531	43.0306	45.3763	35.7689	43.2137	52.3462	44.2054	43.2145	39.8285	38.4302	36.7365	44.4783
46.1552	48.2811	44.5412		54.9731	53.0794	50.285	50.6358	53.2625	48.0632	53.9853	49.0673		38.4876	40.1072	38.8804	31.2775	43.9373	54.2908	42.5878	47.5474	34.3346	38.4581	35.9938	42.554
44.7888	43.3963	37.0209		44.3758	49.5126	45.023	50.8277	60.124	40.6128	52.2685	53.1265		33.2407	44.4166	40.8189	32.4976	41.499	52.8771	46.0303	41.6351	42.4954	39.5689	35.1195	39.0683
44.6633	48.9376	40.5821		53.0972	57.5788	48.3602	47.874	51.9313	52.044	52.1214	50.2138		34.8608	39.2522	39.8228	32.134	43.9929	52.2208	45.4216	48.8818	37.3441	38.278	38.2025	44.7965
42.2591	46.5224	49.8562		54.8095	53.5604	55.2855	47.9583	63.47	44.4564	54.5398	59.8417		38.8635	36.4195	39.6746	30.8383	41.98	49.8325	46.2473	43.4385	35.6046	39.8121	39.4529	42.8177
46.0357	42.1425	37.4656		45.7703	52.527	47.3419	45.9462	46.7977	47.3043	52.6476	42.3306		36.3894	38.2167	34.4687	33.0239	41.4374	49.1667	42.4602	44.0887	36.1916	39.4234	37.6367	40.2078
44.4862	46.4659	47.4953		50.8674	47.2626	50.8095	48.0469	52.9195	51.1694	51.6238	55.8957		35.8619	37.7162	34.2983	29.3412	39.8202	48.7033	44.8865	41.6178	38.2311	39.9636	37.5551	40.8578
42.9215	50.8795	41.1406		46.7943	53.9759	53.4929	48.321	52.0819	40.102	48.3375	45.9162		40.5006	37.5581	36.9099	30.8709	43.332	51.2295	44.0471	44.156	34.7764	38.0368	38.0521	43.3572
51.2706	43.6012	42.4877		50.3898	54.7935	46.0705	47.6464	53.05	49.7321	43.1601	55.2119		40.7405	35.2606	36.6258	30.6277	41.5502	50.1424	43.2516	44.749	37.3676	39.3385	38.4466	41.6785
57.2086	51.664	45.6387		48.6406	52.9857	57.1056	49.5624	49.4511	41.7092	56.1969	40.4826		39.3468	39.8521	36.3277	32.1215	44.1259	51.8935	44.2729	42.6541	33.5706	39.3089	37.7824	39.7204
66.4479	43.4985	49.5898		53.2222	57.9565	55.2806	51.7969	55.5811	55.8626	49.157	54.9599		41.9529	41.2004	45.7304	33.0012	44.9392	53.5093	46.7281	46.478	37.9898	39.9965	39.8433	44.252
60.6009	45.5921	48.2529		48.9014	69.8964	61.0229	52.1442	56.2602	52.2392	60.4212	58.4492		47.3877	43.303	49.4555	35.4064	50.9262	56.2614	55.5701	52.0022	38.2718	44.8265	42.2968	44.7778
58.5786	49.5003	47.323		59.5529	72.8815	75.8192	63.6675	57.1108	55.1425	47.7472	51.7168		45.5601	45.3101	54.0681	39.8756	46.6883	56.279	55.9513	50.0393	41.2819	43.1892	43.6203	49.5156
71.7503	56.0118	51.0938		64.7006	71.9688	79.2311	68.2192	68.6049	50.3126	61.2804	71.8636		45.237	45.3716	47.9503	43.001	47.2814	53.9076	49.2706	51.4705	43.6062	41.6399	43.5533	54.206
62.5882	69.9724	48.2031		63.7707	69.0498	67.5509	63.4965	67.9778	57.3269	68.3733	79.3937		41.7137	45.4414	45.941	44.6661	45.0406	54.6168	54.4062	52.504	45.0704	39.7418	43.943	48.5176
53.4809	66.6025	47.799		62.1666	70.9124	70.4313	64.4639	55.453	70.4346	66.5466	56.596		42.2843	40.1695	49.1831	43.8256	44.8994	53.4479	46.8945	48.8072	39.3871	40.7102	45.4177	47.1422
51.5462	69.8492	51.0167		62.7205	63.1835	77.8325	69.3059	54.5145	71.8892	55.0171	60.4365		41.093	40.9196	45.0621	40.7692	45.582	54.3296	48.8331	48.6275	40.715	40.9753	43.0753	51.2182
56.5114	66.7805	48.9321		54.9805	72.1604	69.524	66.0528	62.6491	64.1298	60.8392	55.8895		47.4596	43.8655	48.8562	38.681	44.4329	53.6431	46.9694	48.3378	38.6936	40.3156	43.5019	47.2185
50.8302	57.6375	50.0347		58.9486	59.4965	65.5422	60.9873	53.7365	60.0385	62.7808	56.3892		37.9583	36.2109	48.7223	40.1666	43.7646	54.2591	46.2579	49.1032	35.3475	39.9463	42.0893	43.1584
51.5603	58.9808	54.9757		58.9426	67.8536	61.8712	60.6665	51.2967	61.8723	56.3881	53.2143		42.0955	39.0151	46.2784	40.7449	44.5061	50.9205	48.9519	46.0567	36.7884	38.7386	42.0662	44.8766
46.0947	61.2401	46.6706		62.3098	63.6841	66.9389	67.4982	49.546	56.4225	47.3869	49.6079		38.6719	36.4062	40.1593	33.802	43.5827	52.044	44.777	46.318	40.8163	39.669	42.1294	42.7266
54.0276	50.0573	55.1515		53.3315	58.7109	55.7262	59.5454	45.5862	49.7395	50.516	48.0511		39.6419	39.0803	46.5646	38.2517	40.8622	50.8527	47.9324	47.7383	42.0471	39.4241	38.513	44.4316
48.2626	49.9943	45.7391		56.726	59.1466	63.0152	53.5443	48.6138	50.1082	49.8126	45.1186		41.6712	38.785	42.2369	37.9901	42.1337	49.8396	44.8199	46.1881	43.9986	35.5766	42.5636	42.8462
VCO2 - NCD													VCO2 - HFD
WT - Chow				KO - Chow				WT - Pair weight					WT- HFD				KO - HFD				WT - Pair weight
34.4337	45.7079	50.2261		43.1042	43.5789	40.7914	48.9442	33.5714	39.0366	36.4871	34.2351		27.8565	30.8726	29.5623	28.577	33.2817	38.1413	32.0569	32.9536	28.3967	27.0588	28.1653	29.6502
36.5409	57.2081	43.1088		37.1919	41.3148	38.0094	40.3016	34.6638	45.5356	34.3672	33.7115		28.2762	32.3831	33.877	27.009	33.2709	38.9615	31.9852	31.426	30.5232	28.8807	26.6425	33.8976
36.8333	46.6616	41.2996		44.5164	41.528	39.5804	40.8152	43.8135	38.5833	43.4011	38.1534		30.162	30.4551	28.5683	23.4345	33.6892	40.4276	31.0047	35.3665	25.4265	28.5973	26.4948	32.8422
36.2445	42.3976	34.8265		34.3513	37.6401	34.0501	43.2052	53.4226	31.252	46.6239	44.7426		25.5566	34.8528	30.6487	24.1861	32.8567	39.9512	34.1315	31.0748	32.5553	28.6909	25.6841	28.9888
34.9364	47.5554	36.6148		41.4403	45.6107	36.7621	39.713	47.1257	40.2632	46.7464	41.1287		27.4102	29.8453	29.3391	24.0964	34.4004	38.8911	33.3138	36.618	27.9243	28.5461	28.0918	34.4641
33.1845	45.2454	47.9441		43.0623	42.7351	43.9317	38.5408	59.6758	35.673	50.6941	51.1067		30.6307	27.0677	29.3184	23.645	32.6415	37.2907	33.986	31.9048	26.8699	30.2019	29.2658	32.3356
36.141	39.8843	34.4625		35.0795	42.0057	37.0377	36.8451	43.0452	37.0179	49.583	36.4055		29.1155	28.7292	25.7499	24.9288	32.2755	36.422	31.3628	33.1822	28.4689	29.0835	27.697	30.2059
35.5625	42.0869	43.8096		41.7914	37.1307	40.8847	39.8336	49.4291	41.4122	48.1605	49.2332		29.2787	28.5359	25.6653	22.5539	30.6434	37.4498	33.6472	31.659	29.603	29.8153	27.7126	32.113
32.7382	49.1182	39.7817		37.8104	43.3474	46.3515	38.8916	47.5418	30.8367	45.4821	41.3881		33.3065	29.2369	27.6424	23.5419	33.5715	39.088	32.5525	33.2572	26.2492	27.923	27.8649	33.5173
43.2351	40.2284	39.1703		43.4491	44.9735	39.1432	39.6458	50.1323	41.1041	39.1864	50.1947		34.167	26.9225	26.9708	23.308	31.9659	37.9668	32.3317	33.9352	29.1558	29.4924	28.4284	31.776
47.0083	49.1272	44.1025		42.1347	43.7952	52.5069	42.72	47.0401	35.2743	52.9232	35.1022		32.4135	30.499	26.6392	24.5852	34.8981	39.5193	32.8201	32.0658	25.5114	29.1202	27.9904	31.2293
57.2812	40.4742	46.9937		47.6632	51.1001	51.2197	45.3356	51.9393	51.0325	44.8438	49.114		34.5359	31.3799	33.6703	24.8536	35.8814	40.5496	34.5091	35.1219	30.0264	29.5506	29.639	34.4507
56.3337	40.0303	45.3285		43.5911	64.6868	59.0265	45.8163	52.861	49.0228	57.8564	53.3286		38.6885	33.8607	37.09	27.0303	40.9812	42.5884	41.627	38.8984	30.1336	33.4235	31.4966	33.9789
56.242	44.9637	46.5188		55.4295	70.7204	73.2326	59.9183	54.6412	52.6187	45.4638	48.9122		37.191	35.1825	41.13	31.4792	37.0105	42.9337	41.7662	37.8657	33.3081	32.1354	32.3239	38.4307
70.0026	51.8689	50.3539		62.4285	70.7876	75.9537	65.79	64.7991	47.4599	58.2581	68.3744		37.2733	34.656	36.5013	34.6574	37.3609	40.3886	36.2097	38.2364	34.8682	30.9017	32.4583	41.4437
60.8974	68.5299	47.9765		62.5286	67.761	65.0636	60.618	65.5904	53.9851	64.6004	73.712		34.023	33.7537	34.5851	35.2111	35.6398	41.3736	40.3146	39.4261	37.0202	29.6429	32.0706	36.8321
52.8469	67.9261	45.804		60.7405	69.0299	67.7163	61.7897	52.981	66.1843	63.2287	51.5863		33.4557	29.5734	37.2225	34.439	34.926	40.5803	34.3195	36.1619	31.2944	30.0611	33.1822	36.1157
51.0824	70.9398	50.1706		60.8084	61.2078	74.3644	66.6211	53.0813	65.7465	51.53	56.9028		33.3532	29.8536	33.4919	31.8224	35.9746	40.6987	35.8784	36.0938	32.3755	30.5362	31.2304	38.4694
54.9878	67.0075	47.5411		53.5607	70.6212	67.0945	63.0628	60.7786	59.9551	58.0783	51.5779		37.5684	31.316	36.8645	30.719	35.3472	39.9959	34.8419	36.5708	30.3852	30.1758	31.7242	34.8361
47.3175	56.9983	48.5343		57.3143	57.2107	62.5384	58.1347	51.0072	56.3551	60.477	51.9873		29.5815	25.723	36.8247	31.0275	33.9111	40.0138	34.2276	36.6489	26.7492	30.349	30.7362	31.1733
45.9745	56.038	53.1115		57.1902	65.2039	59.0012	57.7494	47.3281	58.0825	52.8083	48.6272		33.4518	27.5085	34.2071	30.4719	35.2694	37.8036	36.2199	34.9974	28.2911	29.6145	30.9906	33.7837
38.6495	56.5602	45.5299		59.6036	60.3883	63.3634	64.2815	42.9402	52.2179	42.7291	44.6812		30.933	26.1363	29.8907	25.4031	34.4424	38.9922	32.7437	34.6306	31.9612	29.8904	30.8554	31.3863
43.6682	43.3038	53.5234		48.3276	54.3863	50.5873	55.6087	36.3641	43.8743	44.4788	41.501		30.9901	27.9266	33.7802	28.9374	32.377	37.554	35.3718	35.7536	32.2145	29.9041	28.1711	33.0814
37.3292	42.1671	44.001		50.8225	53.6213	57.5044	47.5263	37.8604	42.7278	43.9009	36.0371		33.4494	27.8823	30.0265	28.4289	32.7216	36.5599	32.4176	33.6737	33.2788	26.2532	30.9246	31.478
RQ - NCD													RQ - HFD
WT - Chow				KO - Chow				WT - Pair weight					WT- HFD				KO - HFD				WT - Pair weight
0.727153	0.92645	0.961192		0.835157	0.829645	0.810633	0.866502	0.765523	0.80058	0.834078	0.77971			0.732265	0.716651	0.779792	0.77119	0.737032	0.716888	0.730269	0.760418	0.751318	0.730661	0.734531
0.76583	0.954433	0.943661		0.774917	0.800592	0.777546	0.824318	0.760174	0.818461	0.791143	0.766186			0.753058	0.746215	0.752524	0.768086	0.744629	0.723261	0.727481	0.762851	0.748936	0.725327	0.761113
0.795843	0.962976	0.930014		0.801494	0.779324	0.782811	0.801781	0.814348	0.801282	0.795218	0.772767			0.756272	0.733588	0.748604	0.765636	0.742439	0.727813	0.74237	0.741118	0.741622	0.735077	0.770774
0.79162	0.971786	0.939306		0.765975	0.763165	0.75832	0.841461	0.904606	0.741094	0.886022	0.82615			0.789911	0.751447	0.732869	0.798739	0.754501	0.737977	0.741879	0.763393	0.71772	0.720925	0.73052
0.779633	0.970731	0.905803		0.776167	0.790236	0.758549	0.827445	0.903976	0.767302	0.89519	0.816259			0.75961	0.734909	0.74906	0.780541	0.743323	0.73261	0.748662	0.746248	0.742152	0.733501	0.765885
0.780478	0.970563	0.963769		0.77708	0.795564	0.786739	0.799382	0.936603	0.800699	0.92647	0.850984			0.742044	0.735518	0.765342	0.775924	0.746552	0.73555	0.733623	0.753831	0.754774	0.740716	0.753142
0.781245	0.944609	0.920192		0.763957	0.793379	0.779723	0.798674	0.914346	0.778062	0.937461	0.850071			0.751042	0.746921	0.753084	0.778072	0.739764	0.738211	0.751703	0.782037	0.735622	0.73523	0.750448
0.78787	0.896028	0.922849		0.814359	0.78433	0.80393	0.823304	0.931346	0.799404	0.929173	0.88099			0.755232	0.747881	0.76814	0.767817	0.767905	0.748915	0.760478	0.770867	0.743258	0.736507	0.78495
0.759637	0.965668	0.965463		0.804018	0.797179	0.859277	0.802387	0.906586	0.768118	0.938061	0.892104			0.779135	0.748302	0.759987	0.773155	0.761876	0.738817	0.751204	0.753354	0.735749	0.731648	0.772022
0.838511	0.915855	0.926292		0.859989	0.815365	0.848991	0.826922	0.946038	0.824401	0.907196	0.906033			0.762597	0.735785	0.759161	0.769167	0.755365	0.746399	0.757258	0.777793	0.747652	0.737157	0.759251
0.82285	0.947851	0.964129		0.863027	0.822608	0.919891	0.861563	0.946479	0.842965	0.939672	0.86462			0.76327	0.732444	0.763287	0.789206	0.760177	0.739495	0.751038	0.759915	0.740138	0.738927	0.783106
0.862145	0.931123	0.94028		0.88817	0.869397	0.923143	0.871047	0.934845	0.908641	0.90416	0.884989			0.759402	0.733073	0.750251	0.797273	0.757424	0.737434	0.755373	0.784751	0.737385	0.743251	0.777563
0.925267	0.876745	0.939663		0.890763	0.920766	0.966163	0.878473	0.933318	0.931597	0.957755	0.9065			0.781914	0.748127	0.761298	0.804226	0.755483	0.748781	0.746682	0.784628	0.744242	0.743914	0.755924
0.961776	0.905594	0.982264		0.930719	0.970715	0.965816	0.940406	0.952787	0.948603	0.948549	0.945022			0.775394	0.760081	0.788444	0.791947	0.762351	0.745698	0.756583	0.805198	0.742329	0.741237	0.776459
0.974993	0.929505	0.986338		0.963645	0.980722	0.958718	0.962361	0.943427	0.940768	0.945484	0.951616			0.762474	0.759913	0.804934	0.789817	0.74912	0.734728	0.742544	0.799982	0.741475	0.744394	0.764502
0.971962	0.977982	0.995368		0.979266	0.981812	0.962087	0.954253	0.965852	0.940371	0.941191	0.927931			0.739287	0.75195	0.786776	0.791021	0.756731	0.739422	0.749563	0.821203	0.744031	0.728464	0.757132
0.98712	1.02021	0.953761		0.975621	0.971358	0.96147	0.955844	0.955748	0.936719	0.947388	0.909802			0.733756	0.753678	0.785138	0.776528	0.757639	0.730185	0.741567	0.793627	0.737537	0.729291	0.763528
0.99112	1.0154	0.983709		0.968443	0.971306	0.955716	0.959856	0.972835	0.910344	0.936763	0.939758			0.727603	0.740526	0.778034	0.789562	0.748262	0.733496	0.741695	0.793093	0.74349	0.72363	0.74852
0.970263	1.00566	0.966884		0.971807	0.975854	0.966566	0.953511	0.967113	0.932131	0.946338	0.918208			0.71273	0.752239	0.792116	0.794634	0.745319	0.74157	0.756936	0.784274	0.747511	0.728819	0.735656
0.928067	0.993716	0.96781		0.969953	0.956973	0.950357	0.949914	0.94716	0.932506	0.962067	0.915238			0.708172	0.75588	0.767184	0.773994	0.737006	0.739688	0.744812	0.755367	0.759151	0.729182	0.719522
0.883065	0.934973	0.964181		0.967626	0.959003	0.953178	0.949833	0.92146	0.93668	0.933439	0.91031			0.702469	0.73546	0.746943	0.79206	0.74183	0.738116	0.759074	0.768358	0.762708	0.736111	0.750177
0.838864	0.924231	0.973756		0.953653	0.945211	0.942807	0.95028	0.865104	0.919871	0.900569	0.89903			0.716464	0.743197	0.747788	0.789359	0.747867	0.730344	0.747402	0.77884	0.753527	0.731493	0.731615
0.804	0.84974	0.966378		0.9038	0.924927	0.904386	0.930803	0.796188	0.882526	0.871874	0.861229			0.713243	0.725732	0.750063	0.79165	0.736752	0.736361	0.748995	0.764706	0.757846	0.730701	0.742927
0.769261	0.84125	0.961832		0.888077	0.904088	0.907933	0.883971	0.773044	0.840966	0.878541	0.794268			0.714996	0.710107	0.746536	0.775595	0.732008	0.722166	0.729186	0.754923	0.737683	0.725022	0.732314
EE - NCD													EE - HFD
WT - Chow				KO - Chow				WT - Pair weight					WT- HFD				KO - HFD				WT - Pair weight
13.4174	14.6249	15.6796		14.987	15.2812	14.5953	16.555	12.5705	13.9906	12.7377	12.6059		10.5236	12.006	11.6636	10.5823	12.3958	14.7213	12.6864	12.8486	10.6754	10.2859	10.9691	11.4974
13.7117	17.9498	13.4463		13.8551	14.9015	14.0747	14.2554	13.0149	16.1102	12.4829	12.63		10.3982	12.3512	13.0331	10.3337	12.426	14.8165	12.5779	12.3062	11.4433	11.0041	10.4548	12.7668
13.3579	14.5107	13.2718		15.9532	15.307	14.5169	14.6821	15.501	13.9251	15.6452	14.1343		11.1037	11.5048	11.0894	8.951	12.6248	15.5188	12.1278	13.59	9.80699	10.9923	10.2693	12.2417
13.1511	13.2337	11.0124		12.8341	13.9345	13.0344	15.7291	17.7622	11.6805	15.4521	15.5273		9.34056	12.7805	11.7278	9.59244	12.1517	15.3053	12.7865	12.0219	12.2102	11.2604	10.0088	11.1618
12.8805	14.7272	12.0261		15.3038	16.6412	13.8742	13.9556	15.4062	14.9786	15.4268	14.6031		10.0627	11.2622	11.3636	9.19752	12.6852	14.9286	12.9512	13.9885	10.6832	10.9452	10.897	12.8794
12.1948	14.0022	14.9701		15.8178	15.501	15.9881	13.8972	18.9683	12.8793	16.26	17.542		11.2185	10.408	11.3268	8.86113	12.093	14.2577	13.191	12.3893	10.2022	11.4184	11.2711	12.2705
13.2837	12.6122	11.1459		13.1507	15.2077	13.6525	13.3094	13.9238	13.6427	15.7387	12.425		10.5369	10.9436	9.85929	9.46301	11.9398	14.0434	12.1213	12.6268	10.4471	11.252	10.7375	11.5122
12.8821	13.7794	14.1367		14.8016	13.6395	14.7276	14.0044	15.7934	14.8474	15.4023	16.4843		10.4228	10.8121	9.81287	8.4349	11.4504	14.0016	12.8465	11.9418	11.0042	11.4277	10.7194	11.7922
12.3205	15.2901	12.3674		13.5742	15.6407	15.7255	14.0068	15.472	11.5292	14.4481	13.6031		11.7862	10.8214	10.5622	8.86205	12.4741	14.7072	12.5757	12.6479	9.96536	10.8471	10.8465	12.476
14.9929	12.9793	12.6453		14.7984	15.9406	13.4913	13.898	15.8668	14.4877	12.8058	16.3858		11.9007	10.1242	10.4504	8.78916	11.9463	14.3763	12.3726	12.8333	10.7708	11.2592	10.9766	11.9635
16.6472	15.4764	13.7186		14.2979	15.4353	16.9873	14.5542	14.8142	12.2034	16.7976	11.9017		11.4549	11.4478	10.358	9.22725	12.7501	14.8923	12.6464	12.2137	9.63117	11.2276	10.7913	11.4627
19.5134	12.972	14.8444		15.7483	17.0984	16.4711	15.2563	16.5897	16.5958	14.599	16.2545		12.212	11.8246	13.0476	9.45221	13.007	15.3437	13.3394	13.321	10.9759	11.4187	11.3884	12.75
18.0679	13.4374	14.418		14.4547	20.8202	18.3463	15.3689	16.8102	15.6052	18.1253	17.3609		13.7726	12.4864	14.1555	10.1664	14.7614	16.1293	15.9021	14.8771	11.0494	12.8176	12.0919	12.843
17.585	14.689	14.2759		17.7598	21.9267	22.7875	19.0297	17.1324	16.5319	14.3066	15.4751		13.2411	13.0496	15.5144	11.5177	13.4961	16.1566	16.0016	14.345	11.9717	12.3451	12.459	14.2586
21.6135	16.6854	15.4233		19.4417	21.7153	23.7754	20.4974	20.5223	15.0434	18.3567	21.5313		13.1703	13.0285	13.7605	12.4677	13.659	15.4277	14.053	14.7079	12.6255	11.8968	12.4525	15.5668
18.8406	21.0935	14.5819		19.2285	20.8251	20.2934	19.0366	20.426	17.1379	20.4534	23.6657		12.1214	12.9849	13.158	12.8985	13.0154	15.66	15.5401	15.0313	13.1141	11.3646	12.5189	13.9166
16.1543	20.2571	14.3415		18.7307	21.3498	21.1482	19.3438	16.6285	21.0486	19.9325	16.8067		12.2185	11.461	14.0998	12.6493	12.9343	15.3313	13.3663	13.9408	11.3895	11.6211	12.9416	13.5433
15.5784	21.2252	15.3917		18.866	19.0024	23.3393	20.8094	16.4132	21.3615	16.4286	18.0678		11.9301	11.657	12.8786	11.7523	13.1647	15.5473	13.9278	13.8936	11.7759	11.7153	12.258	14.6637
17.0117	20.2366	14.7257		16.5543	21.7491	20.8917	19.8039	18.8486	19.1425	18.2389	16.6386		13.7152	12.4504	13.9991	11.1849	12.8522	15.3388	13.4185	13.8567	11.1657	11.5351	12.3919	13.4773
15.1623	17.4109	15.0504		17.7436	17.8666	19.6481	18.279	16.0914	17.9356	18.8584	16.7841		10.9387	10.2692	13.9648	11.5567	12.6002	15.4857	13.2094	14.0429	10.1334	11.4597	11.9917	12.2742
15.2428	17.6666	16.521		17.7319	20.3697	18.5445	18.1773	15.2711	18.4846	16.8371	15.8099		12.1736	11.0511	13.2131	11.6576	12.864	14.5491	13.9787	13.213	10.5764	11.1254	12.0036	12.8541
13.4604	18.2347	14.0592		18.6897	19.0641	20.0333	20.2263	14.5652	16.8078	14.0407	14.6969		11.1974	10.3431	11.4799	9.67776	12.5913	14.8946	12.7607	13.2506	11.7716	11.3638	12.0094	12.1857
15.6727	14.7087	16.5923		15.8169	17.4927	16.5349	17.7711	13.1923	14.673	14.8969	14.1169		11.4305	11.0947	13.2523	10.9654	11.8109	14.5171	13.6805	13.6607	12.0802	11.3069	10.9762	12.7016
13.8893	14.6197	13.7347		16.7861	17.544	18.7165	15.8149	14.0076	14.6841	14.693	13.06		12.0738	11.0213	11.9804	10.8693	12.1345	14.2108	12.7492	13.1561	12.6122	10.1547	12.1174	12.2208

## Sheet: Fig. 3B
BAT	0-20 μm	20-40 μm	40-60 μm
WT NCD	29	71	0
Il15−/− NCD	52	48	0
WT HFD	0	60	40
Il15−/− HFD	25	75	0

## Sheet: Fig. 3C
	WT NCD				Il15−/− NCD				WT HFD				Il15−/− HFD
Ucp1	1.409	0.9137	0.1788	1.498	0.7137	0.7053	1.033	0.5761	0.9107	0.5428	1.29	1.654	1.895	1.448	3.192	3.149
Elovl3	0.8445	0.6774	0.2591		1.028	0.3367		0.808	0.5355	0.171	1.067	1.621	3.691	2.42	3.34	2.606
Cidea	0.5	1.07	1.24	1.16	1.05	1.32	1.84	1.47	0.0247	0.122	0.0657	1.42		2.2	2.66	2.79
Dio2	1.1	0.7798	0.1841	1.939	0.411	2.14	0.5757	1.719	0.08056	0.06306	0.2373	0.2158	0.2984	0.2004	0.22	0.2443
Cebpa	1.449	0.5393	0.4694	1.542	0.9059	0.6035	0.5928	0.3714	1.019	0.7192	0.6929	0.4847	1.265	2.604		2.59
Pparg	0.7228	1.199	0.2831	1.795	2.203	0.4886	1.463	0.8408	0.6107	0.4389	0.7463		2.509	2.351	2.043	2.044
Pgc1a	1.333	1.308	0.3587		0.8043	0.7876	0.6129	0.9932	0.4502	0.3402	1.655	1.382	2.262	1.375	1.305
Prdm16	1.6081	0.53174	0.13364	1.7265	0.20821	0.29815	1.2032	0.28353	0.17462	0.33406	1.1073	1.0065	2.1146	1.3052	0.87901	0.711
Nrf1	1.2739	0.72609			0.63685	0.26462	0.81318	0.41094	0.45784	0.23213	1.4891	1.0398	1.8851	1.3523	1.1512	1.7461
Tfam	1.4495	0.64423	0.2307	1.6756	0.3921	0.17588	0.81649	0.23448	0.29261	0.20439	0.97355	0.94118	1.7077	1.392		1.96

[truncated: 25 more sheets: Fig. 3E, Fig. 3F, Fig. 3G, Fig. 4A, Fig. 4D, Fig. 4E, Fig. 5A, Fig. 5B, Fig. 5C, Fig. 5D, Fig. 5E, Fig. 6B, Fig. 6C, Fig. 6E, Fig. 6F, Fig. 7A, Fig. 7B, Fig. 7C, Fig. 7D, Fig. S1A …]
